# Supplementary material for: New algorithms for accurate and efficient de novo genome assembly from long DNA sequencing reads
Source: Life Sci Alliance. 2023 Feb 22;6(5):e202201719. doi: 10.26508/lsa.202201719 (PMC9946810; doi:10.26508/lsa.202201719)
Supplement: Supplementary file 1 [file LSA-2022-01719_TableS1.xlsx]

## Sheet: SupplTable1
Assembler	Organism	Mode read length (kbp)	Mode k-mer depth	time (min)	# contigs (>= 25000 bp)	# contigs (>= 50000 bp)	Total length (>= 25000 bp)	Total length (>= 50000 bp)	Largest contig	Total length	Reference length	GC (%)	Reference GC (%)	N50	NG50	L50	LG50	# misassemblies	# misassembled contigs	Misassembled contigs length	# local misassemblies	# scaffold gap ext. mis.	# scaffold gap loc. mis.	# unaligned mis. contigs	Unaligned length	Genome fraction (%)	Duplication ratio	# N's per 100 kbp	# mismatches per 100 kbp	# indels per 100 kbp	Largest alignment	Total aligned length	NA50	NGA50	Percentage of reduction NGA50 relative to NG50	LA50	LGA50
NGSEP	O. sativa 15k	15	39	192	122	50	401349208	398943556	46505891	401349208	395765488	43.69	43.65	20404760	20404760	7	7	13	13	304074777	76	0	0	6	4038751	99.776	1.006	0	8.69	5.83	26274798	397013930	13546015	13829659	0.322234	12	11
FLYE	O. sativa 15k	15	39	168	105	73	395211076	394095527	39836979	395211076	395765488	43.66	43.65	13657575	13657575	11	11	37	22	212774045	71	0	34	1	2085383	99.246	1.001	1.47	7.31	3.18	31894246	392956645	10191418	10191418	0.25379	13	13
CANU	O. sativa 15k	15	39	239	1670	62	447534293	400512872	36380897	447534293	395765488	43.66	43.65	16305483	18267443	9	8	70	47	86386448	60	0	0	30	6081558	99.959	1.116	0	5.16	21.87	36380897	441276165	14486329	16193566	0.113529	10	8
HIFIASM	O. sativa 15k	15	39	79	574	41	417772727	400505738	39942171	417772727	395765488	43.75	43.65	25618088	26954244	7	6	137	106	203211918	57	0	0	124	10821168	99.971	1.029	0	5.89	4.31	39836640	406747017	25423007	25423007	0.0568088	7	7
NGSEP	O. sativa 20k	19	64	219	58	34	400038427	399128475	45030570	400038427	395765488	43.68	43.65	30477297	30477297	6	6	32	16	237406741	83	0	0	6	3292671	99.874	1.004	0	8.26	7.34	45010523	396522439	20437538	20437538	0.329418	7	7
FLYE	O. sativa 20k	19	64	266	78	55	396146107	395339768	45015347	396146107	395765488	43.66	43.65	16579996	16579996	8	8	35	19	218559435	39	0	6	2	2134658	99.408	1.001	0.68	4.84	2.94	45000660	393938822	11838586	11838586	0.285972	10	10
CANU	O. sativa 20k	19	64	312	366	95	412300698	402896267	39838277	412300698	395765488	43.69	43.65	24522077	24522077	7	7	85	54	127449345	56	0	0	81	7630665	99.92	1.023	0	4.36	5.14	39820129	404421505	24512012	24512012	0.000410446	7	7
HIFIASM	O. sativa 20k	19	64	233	748	218	433774008	412505211	39946763	433774008	395765488	43.64	43.65	26951572	30753078	7	6	249	141	212070871	65	0	0	327	19803992	99.954	1.046	0	5.47	4.8	39811873	413728709	24375020	24375020	0.207396	7	7
NGSEP	Z. mays	12	23	460	1095	635	2152104277	2135887000	51066800	2152104277	2131846805	46.8	46.82	13566206	13566206	48	48	309	167	1096407710	347	0	0	25	25418583	99.53	1.004	0	39.02	10.08	42764420	2125282261	10327055	10423902	0.231627	66	65
FLYE	Z. mays	12	23	1619	1029	809	2111929508	2103935384	29664592	2111929508	2131846805	46.83	46.82	6094882	6040424	101	103	205	158	601408734	420	0	121	13	4776300	98.866	1.002	0.91	7.73	2.63	26519717	2105848598	5322491	5234023	0.133501	119	121
CANU	Z. mays	12	23	2590	1412	563	2174031124	2145235968	115260678	2174031124	2131846805	46.89	46.82	24108646	27069005	25	24	295	124	1030929554	304	0	0	83	22044143	99.649	1.015	0	5.43	3.12	60708360	2150617719	19601567	19878680	0.265629	36	35
HIFIASM	Z. mays	12	23	262	1214	595	2188434775	2166005970	153870576	2188434775	2131846805	46.89	46.82	37478189	37817658	17	16	404	166	1459606571	503	0	0	65	32294540	99.729	1.016	0	7.57	3.63	95261948	2153483448	21503595	21790143	0.42381	28	27
NGSEP	CHM 13	15	33	1035	1327	843	2985654822	2968523363	110253891	2985654822	3117275501	40.78	40.75	35300646	33397803	23	25	767	426	2423409732	295	0	0	1	3136803	95.229	1.005	0	22.49	6.17	109903480	2976635581	28466365	26607623	0.203312	29	32
FLYE	CHM 13	15	33	1240	1206	786	2901916555	2886813598	98620026	2901916555	3117275501	40.86	40.75	29105916	28267364	32	35	252	174	1033350201	223	0	24	9	2609595	92.815	1.002	0.46	6.4	1.25	88606383	2897723757	26641687	26054613	0.0782794	36	40
CANU	CHM 13	15	33	1744	7528	429	3300279983	3048357133	142322052	3330425475	3117275501	40.76	40.75	66217351	69698308	18	16	73	39	240945892	224	0	0	12	2843167	97.595	1.084	0	23.54	7.93	142252865	3295981810	66155399	69698308	0	18	16
HIFIASM	CHM 13	15	33	501	519	305	3050318479	3042388112	140303840	3050318479	3117275501	40.82	40.75	86852709	82407394	14	15	84	40	756570916	123	0	0	5	2401604	97.471	1.003	0	19.8	0.75	131139395	3044163277	80783042	80783042	0.0197112	15	15
