# Supplementary material for: New algorithms for accurate and efficient de novo genome assembly from long DNA sequencing reads
Source: Life Sci Alliance. 2023 Feb 22;6(5):e202201719. doi: 10.26508/lsa.202201719 (PMC9946810; doi:10.26508/lsa.202201719)
Supplement: Supplementary file 2 [file LSA-2022-01719_TableS2.xlsx]

## Sheet: SupplTable2
Metric	GrCh38	HG002 diploid gold standard (Jarvis et al., 2022)	NGSEP	HiFiAsm phased	Canu	HiFiAsm primary	Flye
Total contigs	25	869	12137	851	33901	316	3020
Total Length (Mbp)	3088	6018	5593	5979	6158	3109	2960
Contigs >=50000	24	447	9766	578	11702	172	1001
Length contigs >= 50000 (Mbp)	3088	6008	5503	5971	5525	3106	2918
N50 (Mbp)	156.04	146.75	1.1	67.02	2023-11-02	87.06	45.03
NG50 (Mbp)	N/A	N/A	1.01	62.35	2023-10-02	N/A	N/A
QUAST genome fraction	N/A	N/A	82.482	94.46	81.97	51.427	48.75
QUAST unaligned length (Mbp)	N/A	N/A	10377423	7280215	6318888	4001404	5725625
QUAST misassemblies (m1 errors)	N/A	N/A	2591	2374	1500	1247	1179
QUAST local misassemblies (m2 errors)	N/A	N/A	1378	1480	1092	705	1819
QUAST mismatches per 100 Kbp	N/A	N/A	51.89	43.16	37.11	40.54	53.34
QUAST indels per 100 Kbp	N/A	N/A	19.94	6.83	13.04	6.29	13.93
QUAST NA50 (Mbp)	N/A	N/A	0.951	5.679	0.928	5.804	6.223
QUAST NGA50 (Mbp)	N/A	N/A	0.871	5.555	0.925	N/A	N/A
Switch errors Merqury	N/A	N/A	62133	66230	41818	33872	1749585
Switch error rate Merqury	N/A	N/A	0.001268	0.001272	0.000784	0.001185	0.060865
Switch errors NGSEP benchmark script	N/A	N/A	2323	2468	1494	1146	3807
Total genes	19944	19944	19944	19944	19944	19944	19944
Aligned	19934	19933	19933	19934	19934	19931	19934
Single copy	18558	18558	18558	18558	18558	18558	18558
Aligned one time	18415	664	3927	728	4300	18312	18327
Aligned two times	0	17370	13664	17290	12928	71	42
Aligned three or more times	0	377	630	389	1172	19	8
Total copies	18415	36738	33588	36768	34426	18545	18438
Partially aligned	133	136	326	141	148	143	171
Not aligned	10	11	11	10	10	14	10
Multiple copies	1386	1386	1386	1386	1386	1386	1386
Aligned one time	0	3	60	5	15	116	283
Aligned two times	795	148	320	145	150	638	664
Aligned three or more times	591	1235	1002	1236	1219	632	425
Total copies	4260	7706	5658	7953	7770	4295	3326
Partially aligned	0	0	4	0	2	0	14
Not aligned	0	0	0	0	0	0	0
Execution time	N/A	N/A	49	52	158	52	79
