# Supplementary material for: New algorithms for accurate and efficient de novo genome assembly from long DNA sequencing reads
Source: Life Sci Alliance. 2023 Feb 22;6(5):e202201719. doi: 10.26508/lsa.202201719 (PMC9946810; doi:10.26508/lsa.202201719)
Supplement: Supplementary file 3 [file LSA-2022-01719_TableS3.xlsx]

## Sheet: SupplTable3
Assembler	Organism	Mode read length (kbp)	Mode k-mer depth raw data	Mode k-mer depth (after NECAT error correction)	# contigs (>= 25000 bp)	# contigs (>= 50000 bp)	Total length (>= 25000 bp)	Total length (>= 50000 bp)	Largest contig	Total length	Reference length	GC (%)	Reference GC (%)	N50	NG50	L50	LG50	# misassemblies	# misassembled contigs	Misassembled contigs length	# local misassemblies	# scaffold gap ext. mis.	# scaffold gap loc. mis.	# unaligned mis. contigs	Unaligned length	Genome fraction (%)	Duplication ratio	# N's per 100 kbp	# mismatches per 100 kbp	# indels per 100 kbp	Largest alignment	Total aligned length	NA50	NGA50	Percentage of reduction NGA50 relative to NG50	LA50	LGA50
NGSEP	E. coli	7	11	25	1	1	4621137	4621137	4621137	4621137	4641652	50.99	50.79	4621137	4621137	1	1	2	1	4621137	2	0	0	0	604	99.952	0.996	0	8.95	378.91	3331984	4620532	3331984	3331984	0.278969	1	1
FLYE	E. coli	7	11	25	2	2	4626038	4626038	3574595	4626038	4641652	50.98	50.79	3574595	3574595	1	1	4	2	4626038	2	0	0	0	0	99.947	0.997	0	8.17	370.37	3337365	4625860	3337365	3337365	0.0663656	1	1
CANU	E. coli	7	11	25	1	1	4614358	4614358	4614358	4614358	4641652	51.02	50.79	4614358	4614358	1	1	2	1	4614358	2	0	0	0	0	99.93	0.995	0	2.57	425.6	3325216	4611532	3325216	3325216	0.279376	1	1
NECAT	E. coli	7	11	25	1	1	4595399	4595399	4595399	4595399	4641652	51.02	50.79	4595399	4595399	1	1	5	1	4595399	3	0	0	0	0	99.327	0.997	0	6.79	393.57	3205639	4594209	3205639	3205639	0.302424	1	1
NGSEP	S. cerevisiae	5	148	30	18	18	12374078	12374078	1528192	12374078	12157105	38.19	38.15	815736	815736	6	6	78	17	11931797	61	0	0	0	91939	98.8	1.023	0	110.71	395.03	847674	12261392	375482	388544	0.523689	12	11
FLYE	S. cerevisiae	5	148	30	17	17	11390566	11390566	1519297	11416233	12157105	38.14	38.15	800046	800046	6	6	52	14	9618676	25	0	0	0	31891	93.045	1.006	0	88.73	273.61	1079426	11373897	388275	375838	0.53023	10	11
CANU	S. cerevisiae	5	148	30	22	20	12592347	12540975	1525990	12733973	12157105	38.38	38.15	814010	814010	6	6	95	18	10758012	52	0	0	0	236970	99.152	1.037	0	102.72	490.14	1084974	12473357	387712	418882	0.485409	11	10
NECAT	S. cerevisiae	5	148	30	17	17	12245719	12245719	1528126	12245719	12157105	38.26	38.15	936923	936923	6	6	69	14	10447746	37	0	0	0	35952	99.125	1.013	0	109.6	392.36	1087337	12190570	388551	388551	0.58529	10	10
NGSEP	D. melanogaster	10	101	30	403	277	139151277	134662926	4868875	139151277	143726002	41.87	42.01	1048534	1008007	34	37	183	100	73553203	219	0	0	13	8068789	91.223	1.008	0	148.94	634.63	2996806	130781602	686253	655441	0.349765	50	53
FLYE	D. melanogaster	10	101	30	328	223	128037855	124262243	6811996	128037855	143726002	42.21	42.01	1367949	1114238	30	36	64	48	32669996	133	0	21	1	1823009	88.717	0.998	3.67	59.86	431.64	6765140	126114451	1110162	1012896	0.0909518	35	43
CANU	D. melanogaster	10	101	30	577	401	133572928	127550355	2996901	133572928	143726002	42.06	42.01	481894	453791	72	83	37	31	11170932	241	0	0	2	11170932	90.433	1.009	0	41.32	838.81	2996851	28845689	476586	449891	0.00859426	76	87
NECAT	D. melanogaster	10	101	30	251	199	125614707	123858922	2904141	125614707	143726002	42.11	42.01	1368386	1087925	31	39	81	54	56302283	356	0	0	10	14949212	77.622	1	0	96.39	693.48	2525714	110546164	744979	638462	0.413138	49	62
NGSEP	H. sapiens CHM13	>200	111	30	160	160	2930569611	2930569611	148205514	2930569611	3117275501	40.92	40.75	71488629	66133935	15	17	56	29	507257170	405	0	0	12	37839455	92.216	1.006	0	9.9	50.91	148105088	2891567678	68047719	66041444	0.00139854	16	17
FLYE	H. sapiens CHM13	>200	111	30	306	251	2918207201	2916213166	132009996	2918207201	3117275501	40.96	40.75	70319350	69641644	16	17	175	64	1036878287	304	0	3	15	205722958	86.736	1.003	0.07	36.96	421.85	131738024	2711078865	58209654	57268525	0.177668	18	20
CANU	H. sapiens CHM13	>200	111	30	337	302	2978858657	2977508952	139909728	2978858657	3117275501	40.91	40.75	77964612	74061640	15	16	155	48	1896861396	269	0	0	25	106901230	92.237	0.999	0	21.61	295.4	138111978	2871209197	59441390	59318514	0.199066	17	18
NECAT	H. sapiens CHM13	>200	111	30	371	362	2953066977	2952721655	138572134	2953066977	3117275501	40.94	40.75	61209880	59922747	17	19	74	56	869562266	212	0	0	9	48749355	92.423	1.008	0	9.48	51.22	111105897	2903571673	58322397	57852229	0.0345531	18	20
